# Supplementary material for: The evolution of parental care in salamanders
Source: Sci Rep. 2022 Oct 5;12:16655. doi: 10.1038/s41598-022-20903-3 (PMC9535019; doi:10.1038/s41598-022-20903-3)
Supplement: Supplementary file 1 — Supplementary Information 1. [file 41598_2022_20903_MOESM1_ESM.xlsx]

## Sheet: data
Species	Family	Care_type	Reference_Care	Reproductive_mode	Repr_terrestriality	Terrestrial_eggs	Fertilisation	Internal_fertilisation	Reference_Reproductive_mode+fertilisation	Egg_diameter	Reference_egg_diameter	Clutch_size	Reference Clutch size	Female_size_SVL	Reference_Female SVL	Male_size_SVL	Reference_Male SVL	SSD	t_mean_annual	t_var_annual	tmean_stoch	prec.annual	prec.var	prec.stoch
Ambystoma_andersoni	Ambystomatidae	No care	Amphibiaweb	aquatic eggs and larvae	0	0	internal	1	Rollinson and Rowe (2018)	2.3	Rollinson and Rowe (2018)	NA	NA	120	Amphibiaweb	120	Amphibiaweb	0	NA	NA	NA	0	0	NA
Ambystoma_annulatum	Ambystomatidae	No care	Amphibiaweb	aquatic eggs and larvae	0	0	internal	1	Nussbaum (2003)	2	Nussbaum (1985)	297.5	Amphibiaweb	95	De Lisle and Rowe (2013)	92	De Lisle and Rowe (2013)	-0.0139358	13.806	1.3121	5.11776	459.764	556.388	27.1861
Ambystoma_barbouri	Ambystomatidae	No care	Nussbaum (2003), Amphibiaweb	aquatic eggs and larvae	0	0	internal	1	Amphibiaweb	3.1	Nussbaum (2003) Rollinson and Rowe (2018)	260	Davenport and Summers (2010)	NA	NA	NA	NA	NA	12.2093	0.885604	5.1017	278.521	492.294	19.7055
Ambystoma_californiense	Ambystomatidae	No care	AmphibiaWeb, Lannoo (2005)	aquatic eggs and larvae	0	0	internal	1	Rollinson and Rowe (2018)	2.75	Rollinson and Rowe (2018)	814	Rollinson and Rowe (2018)	NA	NA	NA	NA	NA	15.3492	1.14716	2.79265	49.1162	140.302	27.3112
Ambystoma_cingulatum	Ambystomatidae	No care	Anderson and Willaimson (1976), Wells (2007), Nussbaum (1987)	terrestrial eggs; aquatic larvae	1	1	internal	1	Amphibiaweb	2.3	Nussbaum (1987)	194	Anderson & Williamson (1976), Ashton (1992), Rollinson and Rowe (2018)	60	De Lisle and Rowe (2013)	54.5	De Lisle and Rowe (2013)	-0.0417547	19.2711	0.644764	3.50019	462.489	623.432	25.005
Ambystoma_dumerilii	Ambystomatidae	No care	Amphibiaweb	aquatic eggs and larvae	0	0	internal	1	Nussbaum (2003)	2.1	Rollinson and Rowe (2018)	NA	NA	122	Amphibiaweb	122	Amphibiaweb	NA	NA	NA	NA	0	NA	NA
Ambystoma_gracile	Ambystomatidae	No care	Nussbaum (1987, 2003)	aquatic eggs and larvae	0	0	internal	1	Nussbaum (2003)	2	Nussbaum (1985)	125	Rollinson and Rowe (2018)	88	De Lisle and Rowe (2013)	78.31	De Lisle and Rowe (2013)	-0.0506654	6.70325	3.37808	3.18798	296.835	675.473	25.8521
Ambystoma_jeffersonianum	Ambystomatidae	No care	Charney et al. (2014), Thompson et al. (1980), Nussbaum (1987)	aquatic eggs and larvae	0	0	internal	1	Rollinson and Rowe (2018)	2.2	Nussbaum (1985)	210	Rollinson and Rowe (2018)	86.9	De Lisle and Rowe (2013)	77.04	De Lisle and Rowe (2013)	-0.0523035	9.40014	2.26089	5.33136	376.764	516.36	NA
Ambystoma_laterale	Ambystomatidae	No care	Lannoo (2005), AmphibiaWeb	aquatic eggs and larvae	0	0	internal	1	Amphibiaweb	1.55	Nussbaum (2003) Rollinson and Rowe (2018)	223	Amphibiaweb, Rollinson and Rowe (2018)	58.85	De Lisle and Rowe (2013)	54.05	De Lisle and Rowe (2013)	-0.0369508	2.18628	3.47448	6.64192	338.342	446.797	NA
Ambystoma_mabeei	Ambystomatidae	No care	Nussbaum (1987)	aquatic eggs and larvae	0	0	internal	1	Nussbaum (1987)	1.9	Rollinson and Rowe (2018)	NA	NA	53	Amphibiaweb	55	Amphibiaweb	0.0160868	16.6005	1.04045	3.89287	401.748	581.018	NA
Ambystoma_macrodactylum	Ambystomatidae	No care	Nussbaum (2003)	aquatic eggs and larvae	0	0	internal	1	Rollinson and Rowe (2018)	2.4	Nussbaum (2003) Rollinson and Rowe (2018)	251	Rollinson and Rowe (2018)	66.23	De Lisle and Rowe (2013)	62.49	De Lisle and Rowe (2013)	-0.0252442	3.80462	3.88275	4.8005	282.517	512.59	19.0157
Ambystoma_maculatum	Ambystomatidae	No care	Kern et al. (2013), Nussbaum (1987)	aquatic eggs and larvae	0	0	internal	1	Nussbaum (1987)	2.7	Nussbaum (1985)	375	Rollinson and Rowe (2018)	89.4	De Lisle and Rowe (2013)	82.34	De Lisle and Rowe (2013)	-0.0357267	8.72854	6.09706	5.6703	458.989	554.626	NA
Ambystoma_mexicanum	Ambystomatidae	No care	Khattak et al. (2014)	aquatic eggs and larvae	0	0	internal	1	Amphibiaweb	2.5	Gresens (2004)	400	Khattak et al., 2014	127.5	De Lisle and Rowe (2013)	116.63	De Lisle and Rowe (2013)	-0.0386999	12.1556	1.67706	NA	708.778	544.615	NA
Ambystoma_opacum	Ambystomatidae	Female-only care	Crump (1995), Nussbaum (1985, 1987, 2003), Wells (2007) Reinhard et al. (2013)	terrestrial eggs; aquatic larvae	1	1	internal	1	Wells (2010)	2.5	Rollinson and Rowe (2018)	102	Rollinson and Rowe (2018)	56.5	Amphibiaweb	56.5	Amphibiaweb	0	14.8853	3.15812	4.45709	533.068	627.138	NA
Ambystoma_ordinarium	Ambystomatidae	No care	Nussbaum (2003)	aquatic eggs and larvae	0	0	internal	1	Amphibiaweb	2.8	Nussbaum (2003)	109	Davenport and Summers (2010)	NA	NA	NA	NA	NA	15.5398	2.2903	1.37513	500.556	575.501	46.211
Ambystoma_rivulare	Ambystomatidae	No care	Amphibiaweb, Brandon and Altig (1973)	aquatic eggs and larvae	0	0	internal	1	Amphibiaweb	2.7	Nussbaum (1985)	NA	NA	80.8	De Lisle and Rowe (2013)	79	De Lisle and Rowe (2013)	-0.00978427	10.9333	0.977113	NA	99.0672	304.042	NA
Ambystoma_rosaceum	Ambystomatidae	No care	Amphibiaweb	aquatic eggs and larvae	0	0	internal	1	Amphibiaweb	2.6	Nussbaum (2003)	NA	NA	78.5	De Lisle and Rowe (2013)	71.9	De Lisle and Rowe (2013)	-0.0381408	16.3157	3.68758	2.93113	215.722	371.241	21.0861
Ambystoma_talpoideum	Ambystomatidae	No care	Krenz and Sever (1995), AmphibiaWeb	aquatic eggs and larvae	0	0	internal	1	Amphibiaweb	1.65	Rollinson and Rowe (2018)	354	Rollinson and Rowe (2018)	58.95	De Lisle and Rowe (2013)	58.44	De Lisle and Rowe (2013)	-0.0037736	17.1749	2.05276	3.87695	562.013	671.198	26.63
Ambystoma_texanum	Ambystomatidae	No care	Nussbaum (2003)	aquatic eggs and larvae	0	0	internal	1	Rollinson and Rowe (2018)	2.05	Rollinson and Rowe (2018)	625	Rollinson and Rowe (2018)	82.03	De Lisle and Rowe (2013)	76.68	De Lisle and Rowe (2013)	-0.0292906	14.9605	3.30987	5.32972	539.108	579.483	NA
Ambystoma_tigrinum	Ambystomatidae	No care	Nussbaum (1987, 2003)	aquatic eggs and larvae	0	0	internal	1	Rollinson and Rowe (2018)	2.85	Rollinson and Rowe (2018)	3710.5	Davenport and Summers (2010)	103.94	De Lisle and Rowe (2013)	98.67	De Lisle and Rowe (2013)	-0.0225976	10.64	5.99256	5.87882	171.6	298.419	15.0509
Amphiuma_means	Amphiumidae	Female-only care	Crump (1995), Nussbaum (1985), Wells (2007) Reinhard et al. (2013)	terrestrial eggs; aquatic larvae	1	1	internal	1	Amphibiaweb	9.4	Amphibiaweb	201	Amphibiaweb	398.1	Amphibiaweb	404.5	Amphibiaweb, (SVL)	0.00692635	18.5997	2.27273	3.2411	302.687	557.285	NA
Amphiuma_tridactylum	Amphiumidae	Female-only care	Crump (1995), Nussbaum (1985), Reinhard et al. (2013)	terrestrial eggs; aquatic larvae	1	1	internal	1	Amphibiaweb	6	Rollinson and Rowe (2018)	113	Rollinson and Rowe (2018)	NA	NA	NA	NA	NA	17.5556	1.64164	3.94866	698.171	693.867	25.7237
Andrias_davidianus	Cryptobranchidae	Male-only care	Nussbaum (2003), Wells (2007), Reinhard et al. (2013)	aquatic eggs and larvae	0	0	external	0	Amphibiaweb	7.55	Rollinson and Rowe (2018)	450	Rollinson and Rowe (2018)	NA	NA	NA	NA	NA	15.331	2.87231	4.43658	188.449	448.053	NA
Andrias_japonicus	Cryptobranchidae	Male-only care	Takahashi et al. (2017), Crump (1995), Nussbaum (1985, 1987, 2003), Reinhard et al. (2013)	aquatic eggs and larvae	0	0	external	0	Nussbaum (2003)	5.5	Nussbaum (1985)	500	Rollinson and Rowe (2018)	NA	NA	NA	NA	NA	12.4177	2.03662	4.64347	394.701	799.465	44.6476
Aneides_aeneus	Plethodontidae	Female-only care	Canterbury and Pauley (1994), Crump (1995), Nussbaum (1985, 2003), Reinhard et al. (2013) Amphibiaweb	terrestrial eggs; direct development	2	1	internal	1	Rollinson and Rowe (2018)	4.5	Rollinson and Rowe (2018)	20	Rollinson and Rowe (2018)	53.3	De Lisle and Rowe (2013)	51.9	De Lisle and Rowe (2013)	-0.0115599	12.6799	2.21288	4.29125	276.402	539.932	NA
Aneides_ferreus	Plethodontidae	Female-only care	Crump (1995), Nussbaum (1985), Reinhard et al. (2013) Amphibiaweb	terrestrial eggs; direct development	2	1	internal	1	Rollinson and Rowe (2018)	5	Jockusch (1997)	13	Rollinson and Rowe (2018)	55	Amphibiaweb	36	Amphibiaweb	-0.18406	9.08938	2.02587	3.40609	261.336	632.899	80.6825
Aneides_flavipunctatus	Plethodontidae	Female-only care	Crump (1995), Nussbaum (1985)	terrestrial eggs; direct development	2	1	internal	1	Rollinson and Rowe (2018)	6	Rollinson and Rowe (2018)	21	Rollinson and Rowe (2018)	65	De Lisle and Rowe (2013)	50	De Lisle and Rowe (2013)	-0.113943	11.2306	2.4831	3.02671	362.217	575.953	60.6123
Aneides_hardii	Plethodontidae	Female-only care	Williams (1978), Crump (1995), Nussbaum (1985)	terrestrial eggs; direct development	2	1	internal	1	Rollinson and Rowe (2018)	5.35	Rollinson and Rowe (2018)	7	Rollinson and Rowe (2018)	NA	NA	NA	NA	NA	13.213	2.3862	4.41509	268.728	155.966	16.0353
Aneides_lugubris	Plethodontidae	Female-only care	AmphibiaWeb, Crump (1995), Nussbaum (1985, 2003)	terrestrial eggs; direct development	2	1	internal	1	Rollinson and Rowe (2018)	8.25	Rollinson and Rowe (2018)	16	Rollinson and Rowe (2018)	NA	NA	NA	NA	NA	14.2439	2.34365	1.79528	85.3593	259.841	85.9738
Aneides_vagrans	Plethodontidae	Female-only care	Amphibiaweb	terrestrial eggs; direct development	2	1	internal	1	Amphibiaweb	NA	NA	7.5	Amphibiaweb	52.5	Amphibiaweb	36	Amphibiaweb	-0.163857	8.29086	2.26951	2.6427	162.762	546.433	83.0078
Batrachoseps_attenuatus	Plethodontidae	Female-only care	AmphibiaWeb, Crump (1995), Nussbaum (1985, 2003)	terrestrial eggs; direct development	2	1	internal	1	Jaeger (1981)	4.1	Jockusch (1997)	9	Rollinson and Rowe (2018)	49	De Lisle and Rowe (2013)	43	De Lisle and Rowe (2013)	-0.0567276	13.0572	2.08389	2.54647	214.723	473.801	72.1054
Batrachoseps_nigriventris	Plethodontidae	No care	Jockusch and Mahoney (1997), Nussbaum (2003)	terrestrial eggs; direct development	2	1	internal	1	Rollinson and Rowe (2018)	3.6	Rollinson and Rowe (2018)	14	Rollinson and Rowe (2018)	49.1	Amphibiaweb	38	Amphibiaweb	-0.111298	14.3891	1.78283	2.16085	134.813	225.264	35.2722
Batrachoseps_pacificus	Plethodontidae	Female-only care	Crump (1995), Nussbaum (2003)	terrestrial eggs; direct development	2	1	internal	1	Rollinson and Rowe (2018)	3.5	Rollinson and Rowe (2018)	17	Rollinson and Rowe (2018)	48.3	Amphibiaweb	47.6	Amphibiaweb	-0.00634018	14.4978	0.27948	NA	119.58	193.465	NA
Batrachoseps_wrighti	Plethodontidae	Female-only care	Jockusch and Mahoney (1997), Tanner (1999), Crump (1995), Nussbaum (1985, 2003), Reinhard et al. (2013)	terrestrial eggs; direct development	2	1	internal	1	Rollinson and Rowe (2018)	4	Rollinson and Rowe (2018)	6	Rollinson and Rowe (2018)	45.1	De Lisle and Rowe (2013)	42	De Lisle and Rowe (2013)	-0.0309273	6.97334	1.59935	3.50505	1066.86	999.545	51.1734
Batrachuperus_karlschmidti	Hynobiidae	No care	Amphibiaweb	aquatic eggs and larvae	0	0	external	0	Amphibiaweb	3.7	Amphibiaweb	20.5	Amphibiaweb	NA	NA	NA	NA	NA	3.80872	4.76641	NA	745.819	416.431	NA
Batrachuperus_tibetanus	Hynobiidae	No care	Amphibiaweb	aquatic eggs and larvae	0	0	external	0	Nussbaum (2003)	3.7	Nussbaum (2003)	NA	NA	86.33	De Lisle and Rowe (2013)	85.97	De Lisle and Rowe (2013)	-0.00181481	4.51866	4.58763	4.10959	251.745	365.775	NA
Bolitoglossa_adspersa	Plethodontidae	Female-only care	Crump (1995), Nussbaum (1985)	terrestrial eggs; direct development	2	1	internal	1	Rollinson and Rowe (2018)	4.5	Rollinson and Rowe (2018)	10	Rollinson and Rowe (2018)	54.7	De Lisle and Rowe (2013)	49.9	De Lisle and Rowe (2013)	-0.0398868	13.0914	3.32988	0.531765	517.585	711.787	31.9567
Bolitoglossa_cerroensis	Plethodontidae	Female-only care	Nussbaum (1985)	terrestrial eggs; direct development	2	1	internal	1	IUCN redlist	NA	NA	NA	NA	63	Amphibiaweb	48	Amphibiaweb	-0.118099	13.4481	2.81396	NA	1218.71	1622.14	NA
Bolitoglossa_engelhardti	Plethodontidae	Female-only care	Crump (1995), Nussbaum (1985)	terrestrial eggs; direct development	2	1	internal	1	IUCN redlist	NA	NA	NA	NA	46	Amphibiaweb	43	Amphibiaweb	-0.0292894	15.8222	3.06689	0.815411	257.128	735.578	72.3207
Bolitoglossa_franklini	Plethodontidae	Female-only care	Crump (1995), Nussbaum (1985)	terrestrial eggs; direct development	2	1	internal	1	IUCN redlist	NA	NA	NA	NA	NA	NA	NA	NA	NA	17.7965	3.53872	0.815411	264.217	739.607	72.3207
Bolitoglossa_lincolni	Plethodontidae	Female-only care	Crump (1995), Nussbaum (1985)	terrestrial eggs; direct development	2	1	internal	1	IUCN redlist	NA	NA	NA	NA	86	Amphibiaweb	63	Amphibiaweb	NA	14.5958	2.08434	NA	59.5963	262.519	NA
Bolitoglossa_pesrubra	Plethodontidae	Female-only care	Reinhard et al. (2013)	terrestrial eggs; direct development	2	1	internal	1	Amphibiaweb	5	Amphibiaweb	25.5	Amphibiaweb	52.5	Amphibiaweb	41.5	Amphibiaweb	-0.102111	10.8295	1.91228	NA	965.536	1406.11	NA
Bolitoglossa_rostrata	Plethodontidae	Female-only care	Houck (1977), Crump (1995), Nussbaum (1985)	terrestrial eggs; direct development	2	1	internal	1	Rollinson and Rowe (2018)	3.5	Rollinson and Rowe (2018)	30.5	Rollinson and Rowe (2018)	54	Amphibiaweb	49	Amphibiaweb	-0.0421977	12.2935	2.49342	NA	76.3681	338.057	NA
Calotriton_asper	Salamandridae	No care	Nussbaum (1987, 2003), Trochet et al. (2014)	aquatic eggs and larvae	0	0	internal	1	Rollinson and Rowe (2018)	4.6	Trochet et al. (2014); Rollinson and Rowe (2018)	27.5	Trochet et al. (2014); Rollinson and Rowe (2018)	60.885	Trochet et al. (2014); De Lisle and Rowe (2013)	59.585	Trochet et al. (2014); De Lisle and Rowe (2013)	-0.00937337	7.79374	3.29145	3.38216	510.059	546.796	22.701
Chioglossa_lusitanica	Salamandridae	No care	Trochet et al. (2014)	aquatic eggs and larvae	0	0	internal	1	Amphibiaweb	5.1	Trochet et al. (2014); Rollinson and Rowe (2018)	18	Trochet et al. (2014); Rollinson and Rowe (2018)	46.52	Trochet et al. (2014); De Lisle and Rowe (2013)	45.295	Trochet et al. (2014); De Lisle and Rowe (2013)	-0.0115894	12.789	1.48553	2.67106	338.125	529.704	30.965
Chiropterotriton_magnipes	Plethodontidae	Female-only care	Crump (1995), Nussbaum (1985), Hanken (1979)	terrestrial eggs; direct development	2	1	internal	1	IUCN redlist	5.3	Hanken (1979)	26	Hanken (1979)	NA	NA	NA	NA	NA	18.7615	2.13714	2.04499	750.9	737.58	49.331
Cryptobranchus_alleganiensis	Cryptobranchidae	Male-only care	Crump (1995), Nussbaum (1985, 1987, 2003), Reinhard et al. (2013)	aquatic eggs and larvae	0	0	external	0	Nussbaum (2003)	6	Nussbaum (1985)	250	Rollinson and Rowe (2018)	314.6	De Lisle and Rowe (2013)	296.25	De Lisle and Rowe (2013)	-0.0261004	11.572	2.3835	4.93351	340.84	543.53	NA
Cynops_ensicauda	Salamandridae	No care	Sparreboom and Ota (1995)	aquatic eggs and larvae	0	0	internal	1	Rollinson and Rowe (2018)	2.8	Nussbaum (2003)	NA	NA	61.18	De Lisle and Rowe (2013)	53.72	De Lisle and Rowe (2013)	-0.0564735	21.6376	0.760831	2.52969	74.4605	423.681	60.7627
Cynops_orientalis	Salamandridae	No care	Amphibiaweb	aquatic eggs and larvae	0	0	internal	1	Rollinson and Rowe (2018)	2	Rollinson and Rowe (2018)	103	Rollinson and Rowe (2018)	40.06	De Lisle and Rowe (2013)	36.66	De Lisle and Rowe (2013)	-0.0385185	16.4874	1.22495	4.64298	707.993	734.967	30.2191
Cynops_pyrrhogaster	Salamandridae	No care	Akiyama et al. (2011), Nussbaum (1987)	aquatic eggs and larvae	0	0	internal	1	Rollinson and Rowe (2018)	1.9	Rollinson and Rowe (2018)	126	Rollinson and Rowe (2018)	53.1	De Lisle and Rowe (2013)	45.3	De Lisle and Rowe (2013)	-0.0689963	12.0321	3.00408	4.56429	367.361	754.792	NA
Desmognathus_aeneus	Plethodontidae	Female-only care	Crump (1995), Nussbaum (1985)	terrestrial eggs; direct development	2	1	internal	1	Amphibiaweb	1.9	Harrison (1967)	11	Amphibiaweb	20.22	De Lisle and Rowe (2013)	22.45	De Lisle and Rowe (2013)	0.0454352	14.9709	1.67378	4.17599	411.547	669.276	34.3379
Desmognathus_apalachicolae	Plethodontidae	Female-only care	Nussbaum (2003), Reinhard et al. (2013)	terrestrial eggs; aquatic larvae	1	1	internal	1	Amphibiaweb	NA	NA	NA	NA	33	Amphibiaweb	40	Amphibiaweb	0.0835461	19.0428	0.622521	3.63125	475.574	665.854	32.5563
Desmognathus_auriculatus	Plethodontidae	Female-only care	Crump (1995), Nussbaum (1985, 2003), Reinhard et al. (2013)	terrestrial eggs; aquatic larvae	1	1	internal	1	Amphibiaweb	NA	NA	17.5	Amphibiaweb	39	Amphibiaweb	44	Amphibiaweb	0.0523881	18.3965	1.61339	3.97329	353.646	589.757	NA
Desmognathus_brimleyorum	Plethodontidae	Female-only care	Crump (1995), Nussbaum (1985, 2003), Reinhard et al. (2013)	terrestrial eggs; aquatic larvae	1	1	internal	1	Amphibiaweb	4.25	Rollinson and Rowe (2018)	26	Rollinson and Rowe (2018)	52	Amphibiaweb	50.7	Amphibiaweb	-0.0109954	15.9639	0.615116	4.72429	711.941	628.506	27.6412
Desmognathus_carolinensis	Plethodontidae	Female-only care	Nussbaum (2003), Reinhard et al. (2013)	terrestrial eggs; aquatic larvae	1	1	internal	1	Amphibiaweb	3.05	Rollinson and Rowe (2018)	26	Rollinson and Rowe (2018)	NA	NA	NA	NA	NA	12.3374	1.63694	4.22644	717.697	667.992	25.5612
Desmognathus_fuscus	Plethodontidae	Female-only care	Crump (1995), Nussbaum (1985, 1987, 2003), Wells (2007) Reinhard et al. (2013)	terrestrial eggs; aquatic larvae	1	1	internal	1	Amphibiaweb	3.08	Rollinson and Rowe (2018)	29	Rollinson and Rowe (2018)	39.48	De Lisle and Rowe (2013)	39.37	De Lisle and Rowe (2013)	-0.00121173	11.7886	4.65463	5.23394	357.973	560.057	NA
Desmognathus_imitator	Plethodontidae	Female-only care	Crump (1995), Nussbaum (1985, 2003)	terrestrial eggs; aquatic larvae	1	1	internal	1	Amphibiaweb	3.5	Amphibiaweb	19	Amphibiaweb	57	Amphibiaweb	50	Amphibiaweb	-0.0569049	11.9529	1.64545	4.24098	776.801	775.385	31.0162
Desmognathus_marmoratus	Plethodontidae	Female-only care	Nussbaum (1985, 2003), Crump (1995)	terrestrial eggs; aquatic larvae	1	1	internal	1	Amphibiaweb	4.425	Amphibiaweb; Rollinson and Rowe (2018)	28	Rollinson and Rowe (2018)	57	Amphibiaweb	61.5	Amphibiaweb	0.0330003	12.0481	1.57295	4.24877	573.828	715.036	22.7914
Desmognathus_monticola	Plethodontidae	Female-only care	Crump (1995), Nussbaum (1985, 1987, 2003), Reinhard et al. (2013)	terrestrial eggs; aquatic larvae	1	1	internal	1	Nussbaum (2003)	4.1	Rollinson and Rowe (2018)	25	Rollinson and Rowe (2018)	60.5	De Lisle and Rowe (2013)	61.03	De Lisle and Rowe (2013)	0.003788	12.5428	2.64924	4.4846	331.82	562.839	20.523
Desmognathus_ochrophaeus	Plethodontidae	Female-only care	Crump (1995), Nussbaum (1985, 1987, 2003), Wells (2007) Reinhard et al. (2013)	terrestrial eggs; aquatic larvae	1	1	internal	1	Rollinson and Rowe (2018)	3.14	Rollinson and Rowe (2018)	17	Rollinson and Rowe (2018)	36.3	De Lisle and Rowe (2013)	40.3	De Lisle and Rowe (2013)	0.0453984	8.53979	1.95663	4.74364	307.371	492.102	NA
Desmognathus_ocoee	Plethodontidae	Female-only care	Nussbaum (2003), Wells (2007), Reinhard et al. (2013)	terrestrial eggs; aquatic larvae	1	1	internal	1	Amphibiaweb	2.5	Rollinson and Rowe (2018)	17	Rollinson and Rowe (2018)	39.6	De Lisle and Rowe (2013)	39.39	De Lisle and Rowe (2013)	-0.0023092	13.5784	1.74998	4.13884	512.115	726.614	31.141
Desmognathus_orestes	Plethodontidae	Female-only care	Nussbaum (2003), Reinhard et al. (2013)	terrestrial eggs; aquatic larvae	1	1	internal	1	Amphibiaweb	NA	NA	11	Amphibiaweb	NA	NA	NA	NA	NA	11.5356	1.32648	4.35947	575.335	606.096	20.9544
Desmognathus_quadramaculatus	Plethodontidae	Female-only care	Crump (1995), Nussbaum (1985, 1987, 2003), Reinhard et al. (2013)	terrestrial eggs; aquatic larvae	1	1	internal	1	Nussbaum (2003)	4.1	Rollinson and Rowe (2018)	45	Rollinson and Rowe (2018)	84.2	De Lisle and Rowe (2013)	84.38	De Lisle and Rowe (2013)	0.00092743	12.394	1.70162	4.41249	474.929	650.602	17.5622
Desmognathus_santeetlah	Plethodontidae	Female-only care	Crump (1995), Nussbaum (1985), Reinhard et al. (2013)	terrestrial eggs; aquatic larvae	1	1	internal	1	Rollinson and Rowe (2018)	2.99	Rollinson and Rowe (2018)	21	Rollinson and Rowe (2018)	39.5	Amphibiaweb	42.5	Amphibiaweb	0.0317918	12.041	1.6094	4.26563	758.43	760.786	29.3852
Desmognathus_welteri	Plethodontidae	Female-only care	Crump (1995), Nussbaum (1985, 2003), Reinhard et al. (2013)	terrestrial eggs; aquatic larvae	1	1	internal	1	Amphibiaweb	4.5	Rollinson and Rowe (2018)	26	Rollinson and Rowe (2018)	NA	NA	NA	NA	NA	11.9285	0.879238	4.62017	349.858	566.822	19.9302
Desmognathus_wrighti	Plethodontidae	Female-only care	Crump (1995), Nussbaum (1985), Reinhard et al. (2013)	terrestrial eggs; direct development	2	1	internal	1	Rollinson and Rowe (2018)	2.9	Rollinson and Rowe (2018)	8	Rollinson and Rowe (2018)	20	Amphibiaweb	18	Amphibiaweb	-0.0457575	11.8852	1.54472	4.21619	517.454	680.704	22.3874
Dicamptodon_aterrimus	Dicamptodontidae	Female-only care	Reinhard et al. (2013)	aquatic eggs and larvae	0	0	internal	1	Rollinson and Rowe (2018)	6.15	Rollinson and Rowe (2018)	168	Rollinson and Rowe (2018)	NA	NA	NA	NA	NA	4.15802	2.46928	4.53378	409.089	361.637	20.5082
Dicamptodon_copei	Dicamptodontidae	Female-only care	Crump (1995), Nussbaum (1985, 1987, 2003), Reinhard et al. (2013)	terrestrial eggs; aquatic larvae	1	1	internal	1	Nussbaum (2003) Amphibiaweb	5.5	Nussbaum (1985)	70	Rollinson and Rowe (2018)	NA	NA	NA	NA	NA	8.28488	1.78562	2.44574	705.819	1115.96	90.0421
Dicamptodon_ensatus	Dicamptodontidae	Female-only care	Crump (1995), Nussbaum (1985, 1987, 2003), Reinhard et al. (2013)	aquatic eggs and larvae	0	0	internal	1	Nussbaum (2003)	5.815	Rollinson and Rowe (2018)	85	Rollinson and Rowe (2018)	NA	NA	NA	NA	NA	13.1781	0.927774	2.32798	263.055	450.606	55.6327
Dicamptodon_tenebrosus	Dicamptodontidae	Female-only care	Crump (1995), Reinhard et al. (2013)	terrestrial eggs; aquatic larvae	1	1	internal	1	Rollinson and Rowe (2018); Amphibiaweb	6.25	Rollinson and Rowe (2018)	129	Rollinson and Rowe (2018)	NA	NA	NA	NA	NA	8.8623	2.77717	2.82648	679.678	830.988	43.3674
Echinotriton_andersoni	Salamandridae	No care	Nussbaum (1987)	terrestrial eggs; aquatic larvae	1	1	internal	1	Rollinson and Rowe (2018)	3.1	Nussbaum (1985)	54	Rollinson and Rowe (2018)	NA	NA	NA	NA	NA	21.6102	0.733586	2.55821	88.8882	460.732	61.9013
Echinotriton_chinhaiensis	Salamandridae	No care	Xie et al. (2000)	terrestrial eggs; aquatic larvae	1	1	internal	1	Rollinson and Rowe (2018)	3.45	Rollinson and Rowe (2018)	83	Rollinson and Rowe (2018)	NA	NA	NA	NA	NA	15.8208	0.388909	NA	714	824.476	NA
Ensatina_eschscholtzii	Plethodontidae	Female-only care	Crump (1995), Nussbaum (1985), Reinhard et al. (2013)	terrestrial eggs; direct development	2	1	internal	1	Jaeger (1981)	5.7	Rollinson and Rowe (2018)	12	Rollinson and Rowe (2018)	61	De Lisle and Rowe (2013)	51	De Lisle and Rowe (2013)	-0.0777597	10.9936	3.71053	3.37072	204.191	531.771	NA
Euproctus_montanus	Salamandridae	Female-only care	Nussbaum (2003), Trochet et al. (2014)	terrestrial eggs; aquatic larvae	1	1	internal	1	Amphibiaweb	3.25	Trochet et al. (2014); Rollinson and Rowe (2018)	44	Trochet et al. (2014); Rollinson and Rowe (2018)	51.95	Colleoni et al. (2014), Trochet et al. (2014)	51.75	Colleoni et al. (2014); Trochet et al. (2014)	-0.0016752	12.5744	2.34455	2.83297	423.522	370.314	24.9379
Euproctus_platycephalus	Salamandridae	No care	Alcher (1981), Nussbaum (2003), Reinhard et al. (2013)	aquatic eggs and larvae	0	0	internal	1	Rollinson and Rowe (2018)	3.075	Trochet et al. (2014); Rollinson and Rowe (2018)	179.5	Trochet et al. (2014); Rollinson and Rowe (2018)	48.275	Colleoni et al. (2014), Trochet et al. (2014)	60.825	Colleoni et al. (2014); Trochet et al. (2014)	0.10036	13.3055	1.81196	2.96757	157.694	303.528	18.1499
Eurycea_bislineata	Plethodontidae	Female-only care	Crump (1995), Nussbaum (1985, 1987, 2003), Reinhard et al. (2013)	aquatic eggs and larvae	0	0	internal	1	Nussbaum (2003)	2.75	Jockusch (1997) Nussbaum (2003)	30	Rollinson and Rowe (2018)	37.98	De Lisle and Rowe (2013)	37.03	De Lisle and Rowe (2013)	-0.0110012	4.90637	3.76182	6.22535	437.254	512.817	17.8041
Eurycea_cirrigera	Plethodontidae	Female-only care	Reinhard et al. (2013)	terrestrial eggs; aquatic larvae	1	1	internal	1	Amphibiaweb	2.455	Sever (1991)	34	Amphibiaweb	43.2	De Lisle and Rowe (2013)	42.6	De Lisle and Rowe (2013)	-0.00607415	14.9749	2.8565	4.60188	730.601	641.658	21.2794
Eurycea_guttolineata	Plethodontidae	Female-only care	Vanwormer (2000)	aquatic eggs and larvae	0	0	internal	1	Vanwormer (2000)	NA	NA	NA	NA	NA	NA	NA	NA	NA	16.4338	1.99871	4.21482	620.438	671.719	NA
Eurycea_junaluska	Plethodontidae	Female-only care	Nussbaum (2003), Reinhard et al. (2013)	aquatic eggs and larvae	0	0	internal	1	Amphibiaweb	3	Rollinson and Rowe (2018)	40	Rollinson and Rowe (2018)	43	Amphibiaweb	NA	NA	NA	12.4312	1.59964	4.32536	883.152	737.268	28.568
Eurycea_longicauda	Plethodontidae	No care	AmphibiaWeb, Crump (1995), Nussbaum (1985, 2003), Reinhard et al. (2013)	aquatic eggs and larvae	0	0	internal	1	Nussbaum (2003)	2.75	Rollinson and Rowe (2018)	84	Rollinson and Rowe (2018)	54.7	De Lisle and Rowe (2013)	51.15	De Lisle and Rowe (2013)	-0.0291417	11.7125	2.33979	4.99851	446.06	564.918	NA
Eurycea_lucifuga	Plethodontidae	No care	Ringia and Lips (2007)	aquatic eggs and larvae	0	0	internal	1	Amphibiaweb	2.9	Rollinson and Rowe (2018)	73	Rollinson and Rowe (2018)	59.6	De Lisle and Rowe (2013)	60.1	De Lisle and Rowe (2013)	0.00362821	13.2245	1.41502	4.74937	410.454	577.372	23.155
Eurycea_multiplicata	Plethodontidae	No care	Amphibiaweb	aquatic eggs and larvae	0	0	internal	1	Rollinson and Rowe (2018)	2.3	Rollinson and Rowe (2018)	12	Rollinson and Rowe (2018)	NA	NA	NA	NA	NA	14.803	1.24968	4.88871	608.401	596.905	23.4345
Eurycea_quadridigitata	Plethodontidae	Female-only care	Nussbaum (2003)	terrestrial eggs; aquatic larvae	1	1	internal	1	Amphibiaweb	1.8	Nussbaum (2003)	35	Rollinson and Rowe (2018)	32.33	De Lisle and Rowe (2013)	31.06	De Lisle and Rowe (2013)	-0.0174043	18.6768	1.81738	3.02584	383.169	605.014	NA
Eurycea_wilderae	Plethodontidae	Female-only care	Crump (1995)	aquatic eggs and larvae	0	0	internal	1	Rollinson and Rowe (2018)	3.26	Rollinson and Rowe (2018)	15	Rollinson and Rowe (2018)	25	Amphibiaweb	28	Amphibiaweb	0.049218	12.7013	1.73068	4.35062	463.185	654.781	18.3163
Gyrinophilus_porphyriticus	Plethodontidae	Female-only care	Crump (1995), Nussbaum (1985, 1987, 2003), Reinhard et al. (2013)	aquatic eggs and larvae	0	0	internal	1	Nussbaum (2003)	3.75	Rollinson and Rowe (2018)	61	Rollinson and Rowe (2018)	61	Amphibiaweb	55	Amphibiaweb	-0.0449671	9.83258	3.59118	4.79105	324.639	528.04	NA
Hemidactylium_scutatum	Plethodontidae	Female-only care	Crump (1995), Nussbaum (1985, 2003), Wells (2007), Reinhard et al. (2013)	terrestrial eggs; aquatic larvae	1	1	internal	1	Wells (2010)	2.8	Rollinson and Rowe (2018)	42	Rollinson and Rowe (2018)	36.5	Amphibiaweb	NA	NA	NA	10.2051	4.21395	5.27947	290.052	494.365	17.3144
Hydromantes_ambrosii	Plethodontidae	Female-only care	AmphibiaWeb, Trochet et al. (2014)	terrestrial eggs; direct development	2	1	internal	1	Rollinson and Rowe (2018)	5.5	Rollinson and Rowe (2018)	10	Rollinson and Rowe (2018)	66.35	De Lisle and Rowe (2013)	60.1	De Lisle and Rowe (2013)	-0.0429665	12.9558	1.46732	3.33955	512.554	462.768	26.8294
Hydromantes_flavus	Plethodontidae	Female-only care	Lunghi et al. (2014), Trochet et al. (2014)	terrestrial eggs; direct development	2	1	internal	1	IUCN redlist	6.5	Trochet et al. (2014)	10	Trochet et al. (2014)	63.92	Trochet et al. (2014)	60	Trochet et al. (2014)	-0.0274855	15.2524	0.979004	NA	393.821	277.442	NA
Hydromantes_genei	Plethodontidae	Female-only care	Crump (1995), Nussbaum (1985), Reinhard et al. (2013), Trochet et al. (2014), Lunghi et al. (2018)	terrestrial eggs; direct development	2	1	internal	1	IUCN redlist	NA	NA	NA	NA	62.33	De Lisle and Rowe (2013)	61.33	De Lisle and Rowe (2013)	-0.00702416	15.2315	0.891421	2.98217	282.785	316.797	19.7948
Hydromantes_imperialis	Plethodontidae	Female-only care	Reinhard et al. (2013), Trochet et al. (2014)	terrestrial eggs; direct development	2	1	internal	1	Rollinson and Rowe (2018)	5.5	Rollinson and Rowe (2018)	7	Rollinson and Rowe (2018)	71.5	De Lisle and Rowe (2013)	71.5	De Lisle and Rowe (2013)	0	13.5155	1.54772	2.99259	485.861	332.292	19.7286
Hydromantes_italicus	Plethodontidae	Female-only care	Lunghi et al. (2014), Crump (1995), Nussbaum (1985), Trochet et al. (2014)	terrestrial eggs; direct development	2	1	internal	1	IUCN redlist	5.5	Amphibiaweb	10	Amphibiaweb	56.23	Trochet et al. (2014)	52.2	Trochet et al. (2014)	-0.0322976	11.1289	1.8209	3.69174	189.874	362.06	20.8193
Hydromantes_shastae	Plethodontidae	Female-only care	Crump (1995), Nussbaum (1985)	terrestrial eggs; direct development	2	1	internal	1	IUCN redlist	NA	NA	10.5	Amphibiaweb	59.73	De Lisle and Rowe (2013)	57.35	De Lisle and Rowe (2013)	-0.0176591	14.2938	1.16456	4.02918	891.44	766.88	55.6463
Hydromantes_strinatii	Plethodontidae	Female-only care	Oneto et al. (2010), Reinhard et al. (2013), Trochet et al. (2014)	terrestrial eggs; direct development	2	1	internal	1	Rollinson and Rowe (2018)	5.5	Rollinson and Rowe (2018)	10	Rollinson and Rowe (2018)	64.5	De Lisle and Rowe (2013)	60.5	De Lisle and Rowe (2013)	-0.0278043	10.3819	2.26139	3.3487	254.427	419.851	31.6542
Hydromantes_supramontis	Plethodontidae	Female-only care	Trochet et al. (2014)	terrestrial eggs; direct development	2	1	internal	1	Trochet et al. (2014)	6.5	Trochet et al. (2014)	10	Trochet et al. (2014)	63.6	Trochet et al. (2014)	60.47	Trochet et al. (2014)	-0.0219171	13.9532	1.6128	NA	430.667	319.465	NA
Hynobius_abei	Hynobiidae	Male-only care	Amphibiaweb	aquatic eggs and larvae	0	0	external	0	Amphibiaweb	NA	NA	67.5	Amphibiaweb	NA	NA	NA	NA	NA	13.6076	0.670267	4.68719	349.587	785.306	53.3901
Hynobius_amjiensis	Hynobiidae	No care	Chen et al. (2016)	aquatic eggs and larvae	0	0	external	0	IUCN redlist	3	Chen et al. (2016)	157	Amphibiaweb	NA	NA	NA	NA	NA	15.9292	NA	NA	1358	NA	NA
Hynobius_boulengeri	Hynobiidae	No care	Amphibiaweb	aquatic eggs and larvae	0	0	external	0	Rollinson and Rowe (2018)	5	Nussbaum (2003)	32	Rollinson and Rowe (2018)	NA	NA	NA	NA	NA	12.6575	1.62628	4.05994	227.297	691.988	70.8622
Hynobius_dunni	Hynobiidae	No care	Sparreboom (2014)	aquatic eggs and larvae	0	0	external	0	Amphibiaweb	2	Nussbaum (2003)	118	Rollinson and Rowe (2018)	NA	NA	NA	NA	NA	13.8304	1.80234	4.34501	450.008	918.123	102.656
Hynobius_formosanus	Hynobiidae	Male-only care	Amphibiaweb	aquatic eggs and larvae	0	0	external	0	Rollinson and Rowe (2018)	4.635	Rollinson and Rowe (2018)	15	Rollinson and Rowe (2018)	51.55	Amphibiaweb (SVL)	54.85	Amphibiaweb (SVL)	0.026948	12.7122	3.08325	1.94219	935.226	1419.33	63.2817
Hynobius_hidamontanus	Hynobiidae	Male-only care	Amphibiaweb	aquatic eggs and larvae	0	0	external	0	Amphibiaweb	NA	NA	53	Amphibiaweb	NA	NA	NA	NA	NA	7.75291	2.72415	NA	634.956	885.399	NA
Hynobius_kimurae	Hynobiidae	No care	Kakegawa and Hasumi (2017), Crump (1995), Nussbaum (1985, 2003), Hasumi (2015)	aquatic eggs and larvae	0	0	external	0	Nussbaum (2003)	4.4	Rollinson and Rowe (2018)	32	Rollinson and Rowe (2018)	74.75	De Lisle and Rowe (2013)	67.1	De Lisle and Rowe (2013)	-0.0468887	10.8892	3.14615	4.91506	516.652	854.24	43.047
Hynobius_leechii	Hynobiidae	Male-only care	Nussbaum (2003)	aquatic eggs and larvae	0	0	external	0	Amphibiaweb	1.75	Rollinson and Rowe (2018)	91	Rollinson and Rowe (2018)	59.8	De Lisle and Rowe (2013)	56.2	De Lisle and Rowe (2013)	-0.0269649	5.24262	3.52993	6.79644	258.518	418.705	NA
Hynobius_lichenatus	Hynobiidae	No care	Nussbaum (2003)	aquatic eggs and larvae	0	0	external	0	Amphibiaweb	2.98	Rollinson and Rowe (2018)	45	Rollinson and Rowe (2018)	NA	NA	NA	NA	NA	9.59578	1.92781	4.76855	667.581	798.006	31.7209
Hynobius_maoershanensis	Hynobiidae	Male-only care	IUCN	aquatic eggs and larvae	0	0	external	0	IUCN	NA	NA	82	IUCN	NA	NA	NA	NA	NA	NA	NA	NA	0	NA	NA
Hynobius_naevius	Hynobiidae	Male-only care	Nussbaum (2003)	aquatic eggs and larvae	0	0	external	0	Nussbaum (2003)	5	Davenport and Summers (2010)	53	Rollinson and Rowe (2018)	NA	NA	NA	NA	NA	13.5206	1.74389	4.30848	353.834	735.127	52.5745
Hynobius_nebulosus	Hynobiidae	No care	Kusano (1980), Crump (1995), Nussbaum (1985, 2003)	aquatic eggs and larvae	0	0	external	0	Amphibiaweb	2.35	Rollinson and Rowe (2018)	120	Rollinson and Rowe (2018)	46.7	De Lisle and Rowe (2013)	53.9	De Lisle and Rowe (2013)	0.0622719	13.9306	1.68225	4.42102	359.769	724.492	48.3888
Hynobius_nigrescens	Hynobiidae	No care	Hasumi (1994)	aquatic eggs and larvae	0	0	external	0	Amphibiaweb	2.5	Rollinson and Rowe (2018)	180	Rollinson and Rowe (2018)	82.44	De Lisle and Rowe (2013)	83.99	De Lisle and Rowe (2013)	0.0080896	9.70671	2.25617	4.92007	544.905	784.564	31.9812
Hynobius_retardatus	Hynobiidae	No care	Ohdachi (1994)	aquatic eggs and larvae	0	0	external	0	Amphibiaweb	2.75	Rollinson and Rowe (2018)	105	Rollinson and Rowe (2018)	NA	NA	NA	NA	NA	5.47991	1.62403	5.01825	421.591	591.32	27.0401
Hynobius_tokyoensis	Hynobiidae	No care	Kusano (1980)	aquatic eggs and larvae	0	0	external	0	Rollinson and Rowe (2018)	2.3	Nussbaum (2003)	65	Rollinson and Rowe (2018)	65.7	De Lisle and Rowe (2013)	63.5	De Lisle and Rowe (2013)	-0.0147916	13.8289	1.23374	4.38167	416.425	669.345	35.5478
Hynobius_tsuensis	Hynobiidae	No care	Amphibiaweb	aquatic eggs and larvae	0	0	external	0	Rollinson and Rowe (2018)	3.15	Rollinson and Rowe (2018)	51	Rollinson and Rowe (2018)	62.1	De Lisle and Rowe (2013)	61.9	De Lisle and Rowe (2013)	-0.00140095	14.3339	0.35363	4.3705	672.05	940.384	83.5093
Ichthyosaura_alpestris	Salamandridae	No care	Nussbaum (1987, 2003), Trochet et al. (2014)	aquatic eggs and larvae	0	0	internal	1	Rollinson and Rowe (2018)	1.65	Trochet et al. (2014); Rollinson and Rowe (2018)	196	Trochet et al. (2014); Rollinson and Rowe (2018)	53.9	De Lisle and Rowe (2013)	47.2	De Lisle and Rowe (2013)	-0.0576468	8.49742	2.46459	3.55985	232.252	393.017	NA
Laotriton_laoensis	Salamandridae	No care	Phimmachak et al. (2012)	aquatic eggs and larvae	0	0	internal	1	IUCN redlist	2.75	Phimmachak et al. (2012)	60.3	Phimmachak et al. (2012)	82.2	De Lisle and Rowe (2013)	83.6	De Lisle and Rowe (2013)	0.00733446	19.9434	1.2171	1.61054	576.93	814.227	66.2787
Lissotriton_boscai	Salamandridae	No care	Amphibiaweb	aquatic eggs and larvae	0	0	internal	1	Rollinson and Rowe (2018)	2	Rollinson and Rowe (2018)	170	Rollinson and Rowe (2018)	37.31	Trochet et al. (2014); De Lisle and Rowe (2013)	31.945	Trochet et al. (2014); De Lisle and Rowe (2013)	-0.0674224	14.1159	2.39555	2.98023	433.813	436.448	32.837
Lissotriton_helveticus	Salamandridae	No care	Trochet et al. (2014), Nussbaum (1987)	aquatic eggs and larvae	0	0	internal	1	Rollinson and Rowe (2018)	1.5	Trochet et al. (2014); Rollinson and Rowe (2018)	417.5	Trochet et al. (2014); Rollinson and Rowe (2018)	39.22	Trochet et al. (2014); De Lisle and Rowe (2013)	35.25	Trochet et al. (2014); De Lisle and Rowe (2013)	-0.0463485	9.80343	1.92218	2.89221	272.562	419.866	25.6482
Lissotriton_italicus	Salamandridae	No care	Trochet et al. (2014)	aquatic eggs and larvae	0	0	internal	1	Rollinson and Rowe (2018)	1.5	Trochet et al. (2014); Rollinson and Rowe (2018)	400	Trochet et al. (2014)	36.7	Colleoni et al. (2014)	33.77	Colleoni et al. (2014)	-0.036135	13.995	2.16422	3.33402	182.847	320.977	20.1026
Lissotriton_montandoni	Salamandridae	No care	Nussbaum (2003)	aquatic eggs and larvae	0	0	internal	1	IUCN redlist	NA	NA	250	Trochet et al. (2014)	45.04	Trochet et al. (2014)	38.79	Trochet et al. (2014)	-0.0648786	6.46726	1.48236	4.50455	218.629	352.213	20.4294
Lissotriton_vulgaris	Salamandridae	No care	Nussbaum (1987, 2003), Trochet et al. (2014)	aquatic eggs and larvae	0	0	internal	1	Rollinson and Rowe (2018)	1.5	Rollinson and Rowe (2018)	240	Trochet et al. (2014); Rollinson and Rowe (2018)	41.14	Trochet et al. (2014); De Lisle and Rowe (2013)	40.04	Trochet et al. (2014); De Lisle and Rowe (2013)	-0.0117702	5.34982	3.82034	5.22768	216.466	339.165	NA
Liua_shihi	Hynobiidae	No care	Amphibiaweb	aquatic eggs and larvae	0	0	external	0	Amphibiaweb	7	Rollinson and Rowe (2018)	31	Rollinson and Rowe (2018)	71.18	Zhang et al. (2014)	76.46	Zhang et al. (2014)	0.0310763	12.5786	2.50156	4.5294	577.522	575.336	31.5185
Liua_tsinpaensis	Hynobiidae	No care	Amphibiaweb	aquatic eggs and larvae	0	0	external	0	Rollinson and Rowe (2018)	5	Rollinson and Rowe (2018)	17	Rollinson and Rowe (2018)	NA	NA	NA	NA	NA	11.9145	2.09843	NA	3.67391	56.2055	NA
Mertensiella_caucasica	Salamandridae	No care	AmphibiaWeb, Duellman and Trueb (1986), Crump (1996)	aquatic eggs and larvae	0	0	internal	1	Rollinson and Rowe (2018)	5.3	Rollinson and Rowe (2018)	15	Rollinson and Rowe (2018)	71.1	De Lisle and Rowe (2013)	69.9	De Lisle and Rowe (2013)	-0.00739243	8.2901	3.47327	4.55536	252.363	416.729	20.4251
Necturus_beyeri	Proteidae	Female-only care	Nussbaum (2003), Reinhard et al. (2013)	aquatic eggs and larvae	0	0	internal	1	Amphibiaweb	5.5	Rollinson and Rowe (2018)	32	Rollinson and Rowe (2018)	120.8	Amphibiaweb	134.2	Amphibiaweb	NA	17.9332	1.14429	3.96387	747.264	702.86	33.7465
Necturus_lewisi	Proteidae	Female-only care	Ashton and Braswell (1979), Lannoo (2005), Crump (1995), Reinhard et al. (2013)	aquatic eggs and larvae	0	0	internal	1	Amphibiaweb	NA	NA	25.9	Amphibiaweb	100	Amphibiaweb	102	Amphibiaweb	0.00860017	15.4074	0.719966	4.34959	691.905	596.811	29.0282
Necturus_maculosus	Proteidae	Female-only care	Crump (1995), Nussbaum (1985, 1987, 2003), Reinhard et al. (2013)	aquatic eggs and larvae	0	0	internal	1	Nussbaum (2003)	5.6	Rollinson and Rowe (2018)	89	Rollinson and Rowe (2018)	33.2	De Lisle and Rowe (2013)	31.06	De Lisle and Rowe (2013)	-0.0289366	9.26359	4.0926	5.52502	322.122	480.609	17.4139
Neurergus_crocatus	Salamandridae	No care	Nussbaum (2003)	aquatic eggs and larvae	0	0	internal	1	Rollinson and Rowe (2018)	1.75	Rollinson and Rowe (2018)	200	Rollinson and Rowe (2018)	76.2	De Lisle and Rowe (2013)	69.2	De Lisle and Rowe (2013)	-0.0418489	9.00284	3.9984	5.8941	490.391	284.325	20.0676
Neurergus_kaiseri	Salamandridae	No care	Amphibiaweb	aquatic eggs and larvae	0	0	internal	1	Rollinson and Rowe (2018)	1.75	Rollinson and Rowe (2018)	NA	NA	65.6	Colleoni et al. (2014)	61	Colleoni et al. (2014)	-0.031574	21.7884	2.83657	5.04459	161.492	203.177	20.5028
Neurergus_strauchii	Salamandridae	No care	Nussbaum (2003)	aquatic eggs and larvae	0	0	internal	1	Rollinson and Rowe (2018)	2.8	Rollinson and Rowe (2018)	85	Rollinson and Rowe (2018)	75	Amphibiaweb	73	Amphibiaweb	-0.0117384	9.90355	2.42728	5.56536	296.691	384.549	27.9034
Notophthalmus_viridescens	Salamandridae	No care	Nussbaum (1987)	aquatic eggs and larvae	0	0	internal	1	Amphibiaweb	1.5	Nussbaum (1985)	288	Rollinson and Rowe (2018)	41.38	De Lisle and Rowe (2013)	42.14	De Lisle and Rowe (2013)	0.00790405	10.4761	6.15431	5.24561	406.499	547.796	17.1889
Nototriton_barbouri	Plethodontidae	No care	Nussbaum (2003)	terrestrial eggs; direct development	2	1	internal	1	McCranie and Wilson (1992)	NA	NA	12	Amphibiaweb	40	Amphibiaweb	38	Amphibiaweb	NA	17.9833	0.494975	NA	141.381	446.528	NA
Nototriton_guanacaste	Plethodontidae	No care	Nussbaum (2003)	terrestrial eggs; direct development	2	1	internal	1	IUCN redlist	NA	NA	7.5	Amphibiaweb	NA	NA	NA	NA	NA	20.5333	NA	NA	722.25	1444.5	NA
Nototriton_picadoi	Plethodontidae	No care	Nussbaum (2003)	terrestrial eggs; direct development	2	1	internal	1	Rollinson and Rowe (2018)	5	Rollinson and Rowe (2018)	4	Rollinson and Rowe (2018)	28.3	De Lisle and Rowe (2013)	25.3	De Lisle and Rowe (2013)	-0.0486659	15.5402	1.94542	NA	667.956	1269.33	NA
Oedipina_parvipes	Plethodontidae	No care	Nussbaum (2003)	terrestrial eggs; direct development	2	1	internal	1	IUCN redlist	NA	NA	NA	NA	48.67	De Lisle and Rowe (2013)	45.33	De Lisle and Rowe (2013)	-0.0308756	25.8811	1.41428	0.476619	592.434	1449.58	74.4355
Ommatotriton_vittatus	Salamandridae	No care	Nussbaum (2003)	aquatic eggs and larvae	0	0	internal	1	Rollinson and Rowe (2018)	2.05	Rollinson and Rowe (2018)	75	Rollinson and Rowe (2018)	52.22	De Lisle and Rowe (2013)	60.3	De Lisle and Rowe (2013)	0.0624804	15.8477	3.21729	4.56443	166.22	327.533	24.2209
Onychodactylus_fischeri	Hynobiidae	No care	Park (2005)	aquatic eggs and larvae	0	0	external	0	Rollinson and Rowe (2018)	6	Rollinson and Rowe (2018)	16	Rollinson and Rowe (2018)	NA	NA	NA	NA	NA	5.27506	3.32503	6.84937	183.285	379.776	NA
Paradactylodon_mustersi	Hynobiidae	No care	Amphibiaweb	aquatic eggs and larvae	0	0	external	0	Rollinson and Rowe (2018)	3.05	Rollinson and Rowe (2018)	35	Rollinson and Rowe (2018)	73.1	De Lisle and Rowe (2013)	74.8	De Lisle and Rowe (2013)	0.00998422	NA	NA	NA	NA	NA	NA
Paramesotriton_hongkongensis	Salamandridae	No care	Amphibiaweb	aquatic eggs and larvae	0	0	internal	1	Rollinson and Rowe (2018)	2.9	Rollinson and Rowe (2018)	115	Rollinson and Rowe (2018)	69.5	Colleoni et al. (2014); Amphibiaweb	65.94	Colleoni et al. (2014); Amphibiaweb	-0.0228359	22.3918	0.377039	2.88693	709.386	865.872	77.9539
Paramesotriton_labiatus	Salamandridae	Female-only care	Nussbaum (2003), Reinhard et al. (2013)	aquatic eggs and larvae	0	0	internal	1	Amphibiaweb	3.5	Rollinson and Rowe (2018)	40	Amphibiaweb	105	Amphibiaweb	NA	NA	NA	NA	NA	NA	NA	NA	NA
Parvimolge_townsendi	Plethodontidae	Female-only care	Crump (1995), Nussbaum (1985)	terrestrial eggs; direct development	2	1	internal	1	IUCN redlist	3.45	Amphibiaweb	NA	NA	NA	NA	NA	NA	NA	18.1316	1.06519	NA	1945.33	357.788	NA
Plethodon_albagula	Plethodontidae	Female-only care	Milanovich et al. (2006)	terrestrial eggs; direct development	2	1	internal	1	Rollinson and Rowe (2018)	5.9	Rollinson and Rowe (2018)	10	Rollinson and Rowe (2018)	56.118	De Lisle and Rowe (2013)	59.818	De Lisle and Rowe (2013)	0.0277297	15.7593	2.76061	4.48571	263.06	462.094	29.3708
Plethodon_angusticlavius	Plethodontidae	Female-only care	Briggler and Puckette (2003)	terrestrial eggs; direct development	2	1	internal	1	Amphibiaweb	NA	NA	5.3	Amphibiaweb	38.5	De Lisle and Rowe (2013)	40.6	De Lisle and Rowe (2013)	0.0230653	14.1282	0.875286	4.93331	720.333	560.13	26.1525
Plethodon_cinereus	Plethodontidae	Female-only care	Crump (1995), Nussbaum (1985, 2003), Reinhard et al. (2013)	terrestrial eggs; direct development	2	1	internal	1	Amphibiaweb	4.25	Rollinson and Rowe (2018)	8	Rollinson and Rowe (2018)	43.5	De Lisle and Rowe (2013)	41.4	De Lisle and Rowe (2013)	-0.0214889	6.32775	3.78675	6.01114	362.53	489.491	NA
Plethodon_dorsalis	Plethodontidae	Female-only care	Reinhard et al. (2013)	terrestrial eggs; direct development	2	1	internal	1	Rollinson and Rowe (2018)	4.25	Rollinson and Rowe (2018)	5	Rollinson and Rowe (2018)	35	Amphibiaweb	35	Amphibiaweb	0	13.9455	1.66414	4.54574	501.149	641.874	23.6259
Plethodon_dunni	Plethodontidae	Female-only care	Crump (1995), Nussbaum (1985)	terrestrial eggs; direct development	2	1	internal	1	Amphibiaweb	5	Rollinson and Rowe (2018)	11	Rollinson and Rowe (2018)	68.8	De Lisle and Rowe (2013)	62.8	De Lisle and Rowe (2013)	-0.0396288	9.4106	1.81349	2.89094	901.244	920.701	60.5748
Plethodon_elongatus	Plethodontidae	Female-only care	Crump (1995), Nussbaum (1985)	terrestrial eggs; direct development	2	1	internal	1	Jaeger (1981)	5.2	Jockusch (1997)	10	Rollinson and Rowe (2018)	47.7	De Lisle and Rowe (2013)	50.2	De Lisle and Rowe (2013)	0.0221853	9.27675	1.78172	2.72417	738.184	725.822	61.0868
Plethodon_glutinosus	Plethodontidae	Female-only care	Crump (1995), Nussbaum (1985), Reinhard et al. (2013)	terrestrial eggs; direct development	2	1	internal	1	Amphibiaweb	5	Rollinson and Rowe (2018)	13	Rollinson and Rowe (2018)	65.97	De Lisle and Rowe (2013)	63.8	De Lisle and Rowe (2013)	-0.0145258	13.9258	3.91709	4.85785	494.839	615.614	NA
Plethodon_kentucki	Plethodontidae	Female-only care	Marvin (1996)	terrestrial eggs; direct development	2	1	internal	1	Rollinson and Rowe (2018)	4.25	Rollinson and Rowe (2018)	9	Rollinson and Rowe (2018)	56.6	De Lisle and Rowe (2013)	54.1	De Lisle and Rowe (2013)	-0.0196192	11.9387	0.551136	4.70959	463.938	571.391	20.5599
Plethodon_nettingi	Plethodontidae	Female-only care	Crump (1995), Nussbaum (1985), Reinhard et al. (2013)	terrestrial eggs; direct development	2	1	internal	1	Rollinson and Rowe (2018)	4	Rollinson and Rowe (2018)	10	Rollinson and Rowe (2018)	45.8	Amphibiaweb	42.5	Amphibiaweb	-0.0324765	7.88584	0.543351	4.59853	319.993	573.836	23.5579
Plethodon_vandykei	Plethodontidae	Female-only care	Amphibiaweb	terrestrial eggs; direct development	2	1	internal	1	Rollinson and Rowe (2018)	5.3	Rollinson and Rowe (2018)	13	Rollinson and Rowe (2018)	47	Amphibiaweb	44	Amphibiaweb	-0.0286452	7.64165	2.13732	2.61109	676.289	1100.05	83.1738
Plethodon_vehiculum	Plethodontidae	Female-only care	Crump (1995), Nussbaum (1985)	terrestrial eggs; direct development	2	1	internal	1	Amphibiaweb	4.5	Rollinson and Rowe (2018)	11	Rollinson and Rowe (2018)	49.9	De Lisle and Rowe (2013)	46.2	De Lisle and Rowe (2013)	-0.0334586	7.93506	2.50554	2.84009	549.948	887.482	85.9699
Plethodon_welleri	Plethodontidae	Female-only care	Crump (1995), Nussbaum (1985), Reinhard et al. (2013)	terrestrial eggs; direct development	2	1	internal	1	Rollinson and Rowe (2018)	5.05	Rollinson and Rowe (2018)	7	Rollinson and Rowe (2018)	NA	NA	NA	NA	NA	10.591	0.996891	4.26321	456.736	624.627	21.3289
Pleurodeles_waltl	Salamandridae	No care	Trochet et al. (2014), Nussbaum (1987)	aquatic eggs and larvae	0	0	internal	1	Amphibiaweb	1.85	Trochet et al. (2014); Nussbaum (1985)	944	Trochet et al. (2014); Rollinson and Rowe (2018)	82.83	Colleoni et al. (2014); Trochet et al. (2014)	83.65	Colleoni et al. (2014); Trochet et al. (2014)	0.00427828	15.1198	2.28849	3.45797	180.45	264.549	17.393
Pseudoeurycea_brunnata	Plethodontidae	Female-only care	Crump (1995), Nussbaum (1985)	terrestrial eggs; direct development	2	1	internal	1	IUCN redlist	3.75	Houck (1977b)	21	Houck (1977b)	55	De Lisle and Rowe (2013)	50	De Lisle and Rowe (2013)	-0.0413927	12.6724	2.6878	NA	128.41	490.137	NA
Pseudoeurycea_cafetalera	Plethodontidae	Female-only care	Amphibiaweb	terrestrial eggs; direct development	2	1	internal	1	Amphibiaweb	NA	NA	15	Amphibiaweb	NA	NA	NA	NA	NA	NA	NA	NA	NA	NA	NA
Pseudoeurycea_cephalica	Plethodontidae	Female-only care	Bille (1998)	terrestrial eggs; direct development	2	1	internal	1	Bille (1998)	4.65	Bille (1998)	22	Bille (1998)	47.3	De Lisle and Rowe (2013)	45.3	De Lisle and Rowe (2013)	-0.0187629	NA	NA	NA	NA	NA	NA
Pseudoeurycea_exspectata	Plethodontidae	Female-only care	Crump (1995)	terrestrial eggs; direct development	NA	NA	internal	1	IUCN redlist	NA	NA	NA	NA	NA	NA	NA	NA	NA	13.6687	0.197401	NA	1902	11.3137	NA
Pseudoeurycea_goebeli	Plethodontidae	Female-only care	Crump (1995), Nussbaum (1985)	terrestrial eggs; direct development	2	1	internal	1	IUCN redlist	3.75	Houck (1977b)	23	Houck (1977b)	55	De Lisle and Rowe (2013)	52	De Lisle and Rowe (2013)	-0.0243593	13.5807	2.75474	NA	126.438	410.506	NA
Pseudoeurycea_juarezi	Plethodontidae	Female-only care	Crump (1995), Nussbaum (1985)	terrestrial eggs; direct development	2	1	internal	1	Rollinson and Rowe (2018)	4.9	Rollinson and Rowe (2018)	20	Rollinson and Rowe (2018)	NA	NA	NA	NA	NA	12.5375	0.994324	NA	41.4253	276.158	NA
Pseudoeurycea_nigromaculata	Plethodontidae	Female-only care	Crump (1995), Nussbaum (1985)	terrestrial eggs; direct development	2	1	internal	1	Rollinson and Rowe (2018)	3.3	Rollinson and Rowe (2018)	22	Rollinson and Rowe (2018)	NA	NA	NA	NA	NA	20.5403	1.64749	NA	12.1775	158.562	NA
Pseudohynobius_flavomaculatus	Hynobiidae	No care	Amphibiaweb	aquatic eggs and larvae	0	0	external	0	Rollinson and Rowe (2018)	5.5	Rollinson and Rowe (2018)	40	Rollinson and Rowe (2018)	83.1	Xiong et al. (2016)	79.6	Xiong et al. (2016)	-0.018688	14.2128	2.01451	NA	140.107	430.324	NA
Pseudotriton_montanus	Plethodontidae	Female-only care	Crump (1995), Nussbaum (1985, 2003), Reinhard et al. (2013)	terrestrial eggs; aquatic larvae	1	1	internal	1	Nussbaum (2003)	3.5	Nussbaum (2003)	96	Rollinson and Rowe (2018)	61	De Lisle and Rowe (2013)	72.4	De Lisle and Rowe (2013)	0.0744087	15.881	2.80046	4.2248	498.523	630.648	NA
Pseudotriton_ruber	Plethodontidae	Female-only care	Reinhard et al. (2013)	aquatic eggs and larvae	0	0	internal	1	Amphibiaweb	3.7	Rollinson and Rowe (2018)	80	Rollinson and Rowe (2018)	72.3	De Lisle and Rowe (2013)	65.8	De Lisle and Rowe (2013)	-0.0409124	13.5005	3.50582	4.58608	450.306	607.688	NA
Ranodon_sibiricus	Hynobiidae	No care	Amphibiaweb	aquatic eggs and larvae	0	0	external	0	Amphibiaweb	4	Rollinson and Rowe (2018)	92	Rollinson and Rowe (2018)	NA	NA	NA	NA	NA	-2.7709	4.04865	6.67603	390.42	222.266	14.0008
Rhyacotriton_cascadae	Rhyacotritonidae	No care	Amphibiaweb	NA	NA	NA	internal	1	Rollinson and Rowe (2018)	4.2	Rollinson and Rowe (2018)	8	Rollinson and Rowe (2018)	51.3	De Lisle and Rowe (2013)	50.5	De Lisle and Rowe (2013)	-0.00682599	7.76591	1.97954	3.36106	1045.05	1046.15	63.1574
Salamandrella_keyserlingii	Hynobiidae	No care	Alfimov and Berman (2010)	aquatic eggs and larvae	0	0	external	0	Rollinson and Rowe (2018)	2.1	Rollinson and Rowe (2018)	140	Rollinson and Rowe (2018)	63	De Lisle and Rowe (2013)	59.17	De Lisle and Rowe (2013)	-0.027239	-6.9432	5.72055	8.98502	221.762	246.886	NA
Salamandrina_perspicillata	Salamandridae	Female-only care	Boscherini and Romano (2011), Reinhard et al. (2013)	aquatic eggs and larvae	0	0	internal	1	Amphibiaweb	2.6	Amphibiaweb	45	Amphibiaweb	40.33	Trochet et al. (2014)	31	Trochet et al. (2014)	-0.114267	12.1984	2.273	3.60996	258.112	392.588	25.7117
Salamandrina_terdigitata	Salamandridae	Female-only care	Della Rocca et al. (2005)	aquatic eggs and larvae	0	0	internal	1	Rollinson and Rowe (2018)	1.65	Trochet et al. (2014); Nussbaum (2003)	46.5	Trochet et al. (2014); Rollinson and Rowe (2018)	NA	NA	NA	NA	NA	13.739	2.47905	3.25055	247.247	366.921	22.5594
Siren_intermedia	Sirenidae	Male-only care	Reinhard et al. (2013), Crump (1995), Nussbaum (1985, 2003)	aquatic eggs and larvae	0	0	external	0	Nussbaum (2003)	2.8	Rollinson and Rowe (2018)	265	Rollinson and Rowe (2018)	150	Amphibiaweb	180	Amphibiaweb	0.0791812	17.3376	2.84714	3.75613	330.086	561.357	NA
Stereochilus_marginatus	Plethodontidae	Female-only care	Crump (1995), Nussbaum (1985, 2003), Wells (2007)	terrestrial eggs; aquatic larvae	1	1	internal	1	Amphibiaweb	2.6	Rollinson and Rowe (2018)	50	Rollinson and Rowe (2018)	40	De Lisle and Rowe (2013)	40.7	De Lisle and Rowe (2013)	0.00753442	17.1122	1.48589	3.75997	327.706	548.603	22.2174
Taricha_granulosa	Salamandridae	No care	Nussbaum (1987, 2003)	aquatic eggs and larvae	0	0	internal	1	Amphibiaweb	1.9	Rollinson and Rowe (2018)	NA	NA	66.81	De Lisle and Rowe (2013)	75.53	De Lisle and Rowe (2013)	0.053278	7.05261	3.50748	2.28827	134.954	494.731	36.0977
Taricha_rivularis	Salamandridae	No care	Nussbaum (1987)	aquatic eggs and larvae	0	0	internal	1	Amphibiaweb	2.7	Nussbaum (1985) Amphibiaweb	10	Davenport and Summers (2010)	NA	NA	NA	NA	NA	12.0151	1.11839	2.32417	441.595	647.248	70.6173
Taricha_torosa	Salamandridae	No care	Nussbaum (1987, 2003)	aquatic eggs and larvae	0	0	internal	1	Amphibiaweb	2.3	Nussbaum (1985)	139	Rollinson and Rowe (2018)	NA	NA	NA	NA	NA	13.8052	2.12917	2.59816	66.389	209.735	61.0207
Triturus_carnifex	Salamandridae	No care	Trochet et al. (2014)	aquatic eggs and larvae	0	0	internal	1	Rollinson and Rowe (2018)	1.85	Rollinson and Rowe (2018)	250	Rollinson and Rowe (2018)	76.3	De Lisle and Rowe (2013)	75.1	De Lisle and Rowe (2013)	-0.0068846	10.6389	3.52217	3.99253	290.398	444.395	15.842
Triturus_cristatus	Salamandridae	No care	Trochet et al. (2014)	aquatic eggs and larvae	0	0	internal	1	Jaeger (1981)	2	Nussbaum (2003)	188	Rollinson and Rowe (2018)	69.7	De Lisle and Rowe (2013)	62.5	De Lisle and Rowe (2013)	-0.0473528	5.99728	2.62492	6.01982	267.837	332.011	NA
Triturus_dobrogicus	Salamandridae	No care	Amphibiaweb	aquatic eggs and larvae	0	0	internal	1	Rollinson and Rowe (2018)	1.24	Rollinson and Rowe (2018)	306	Rollinson and Rowe (2018)	67.22	De Lisle and Rowe (2013)	62.09	De Lisle and Rowe (2013)	-0.0344768	10.5917	0.807454	4.61845	257.788	305.865	17.3042
Triturus_karelinii	Salamandridae	No care	Amphibiaweb	aquatic eggs and larvae	0	0	internal	1	Rollinson and Rowe (2018)	1.9	Rollinson and Rowe (2018)	250	Rollinson and Rowe (2018)	73.7	De Lisle and Rowe (2013)	72	De Lisle and Rowe (2013)	-0.010135	10.5418	3.3656	4.24183	95.4867	242.915	NA
Triturus_marmoratus	Salamandridae	No care	Trochet et al. (2014)	aquatic eggs and larvae	0	0	internal	1	Rollinson and Rowe (2018)	2	Nussbaum (2003)	345	Trochet et al. (2014); Rollinson and Rowe (2018)	70.215	Trochet et al. (2014); De Lisle and Rowe (2013)	64.07	Trochet et al. (2014); De Lisle and Rowe (2013)	-0.0397752	11.4844	1.49767	3.08027	349.451	423.678	18.663
Triturus_pygmaeus	Salamandridae	No care	Diaz-Paniagua (1989)	aquatic eggs and larvae	0	0	internal	1	IUCN redlist	NA	NA	150	Trochet et al. (2014)	43.9	Trochet et al. (2014)	49.49	Trochet et al. (2014)	0.0520529	15.7646	1.66167	3.01977	239.387	298.133	NA
Tylototriton_asperrimus	Salamandridae	No care	Amphibiaweb	terrestrial eggs; aquatic larvae	1	1	internal	1	Rollinson and Rowe (2018)	3.2	Rollinson and Rowe (2018)	41	Rollinson and Rowe (2018)	NA	NA	NA	NA	NA	17.5369	2.47586	3.73593	291.3	574.591	NA
Tylototriton_kweichowensis	Salamandridae	No care	Amphibiaweb	aquatic eggs and larvae	0	0	internal	1	Rollinson and Rowe (2018)	2.85	Rollinson and Rowe (2018)	131	Rollinson and Rowe (2018)	93.5	Amphibiaweb	84	Amphibiaweb	-0.0465323	13.4773	1.70561	3.59045	711.871	462.622	38.2364
Tylototriton_shanjing	Salamandridae	No care	Amphibiaweb	aquatic eggs and larvae	0	0	internal	1	Rollinson and Rowe (2018)	2.75	Rollinson and Rowe (2018)	181	Rollinson and Rowe (2018)	NA	NA	NA	NA	NA	16.9355	3.03899	2.35971	627.59	627.597	38.5746
Tylototriton_taliangensis	Salamandridae	No care	Amphibiaweb	aquatic eggs and larvae	0	0	internal	1	Rollinson and Rowe (2018)	3.825	Rollinson and Rowe (2018)	260	Rollinson and Rowe (2018)	111	Amphibiaweb	98.5	Amphibiaweb	-0.0518867	11.2706	3.47338	3.06047	689.835	527.844	43.8414
Tylototriton_verrucosus	Salamandridae	Female-only care	Kuzmin et al. (1994), Nussbaum (1987)	aquatic eggs and larvae	0	0	internal	1	Amphibiaweb	2.15	Rollinson and Rowe (2018)	129	Rollinson and Rowe (2018)	95.2	De Lisle and Rowe (2013)	81	De Lisle and Rowe (2013)	-0.0701519	20.1859	3.15549	1.82427	257.24	640.016	NA
